# Supplementary material for: Sequence-Dependent Analgesic Efficacy of Ketamine and Magnesium Sulfate After Radical Nephrectomy
Source: Medicina (Kaunas). 2026 Apr 15;62(4):754. doi: 10.3390/medicina62040754 (PMC13117051; doi:10.3390/medicina62040754)
Supplement: Supplementary file 1 [file medicina-62-00754-s001.zip]

Archive with 1 entries (1 files):
- medicina-4217316-supplementary.pdf
